# Supplementary material for: Lifetime Costs and Outcomes of Repair of Tetralogy of Fallot Compared to Natural Progression of the Disease: Great Ormond Street Hospital Cohort
Source: PLoS One. 2013 Mar 22;8(3):e59734. doi: 10.1371/journal.pone.0059734 (PMC3606116; doi:10.1371/journal.pone.0059734)
Supplement: Model S1 — (XLSM) [file pone.0059734.s001.xlsm]

## Sheet: Model Assumptions
		Model assumptions
		The model assumes a cycle length of 1 year
		The time horizon for the model is 55 years
		All patients receive a 1st repair then enter the Markov model in year 1

## Sheet: 1st Repair Flow Diagram
			Flow Diagram From Diagnosis to First Repair for Tetralogy of Fallot
		Patients with Tetralogy of Fallot are diagnosed either as part of a prenatal fetal scan or when they present at Outpatients or A&E with problems.
		This flow diagram directly relates to the decision tree in Resources 1st Repair
									Yes
								0.0199274			First repair
					Yes
					Born Diagnosed
				0.128934		Present with drama
								0.109007			First repair
									No
			Prenatal Fetal Scan
									Yes
								0.0308714			First repair
				0.871066		Present with drama
					No
					Born Undiagnosed
								0.840195			First repair
									No

## Sheet: Markov Schematic
		Markov Model
		After their 1st repair some patients have a 2nd repair.
		Rates of death are different for 1st repair and 2nd repair patients
		The chances of moving from each state were calculated using from a survival analysis
			1st Repair				2nd Repair
					Death

## Sheet: Population
						Tetralogy Fallot babies per year across the UK
						Based on 2008/2009 figures
						286
					Source:	Central Cardiac Audit Database

## Sheet: Resources 1st Repair
	Resources: Birth to 1st Repair
							Average Resource Use Per Patient																																				AverageLOS
							Outpatient				Echos				MRI				ECG				24hr ECG				Ultrasound				X-Ray				ECMO				Pre Op				Days Ladybird				HDU
				Number	Dirichlet	Percentage	Live	Original	Alpha	Beta	Live	Original	Alpha	Beta	Live	Original	Alpha	Beta	Live	Original	Alpha	Beta	Live	Original	Alpha	Beta	Live	Original	Alpha	Beta	Live	Original	Alpha	Beta	Live	Original	Alpha	Beta	Live	Original	Alpha	Beta	Live	Original	Alpha	Beta	Live	Original	Alpha
	Total Patients			30	31.5928
6	Born Diagnosed			6	4.07338	0.128934
1		Present with drama		1	0.629562	0.0199274	4.01491	4	88.8889	0.045	6.16874	6	227.176	0.0264112	0	0			1.20266	1	26.0739	0.0383525	0	0			6.78256	7	533.765	0.0131144	12.2116	10	58.2576	0.171651	0	0							5.07569	4	15.6194	0.256092	0	0
5		Do not present with drama		5	3.44382	0.109007	2.17316	3.2	56.8889	0.05625	6.57074	6.4	258.476	0.0247605	0.490508	0.6	33.0845	0.0181354	1.92623	2	104.296	0.0191762	0.175052	0.2	10.0385	0.0199234	0.716063	1	10.8932	0.0918008	12.3082	12.2	86.7107	0.140698	0	0							9.14129	8.6	72.2006	0.119113	0.163413	0.2	36
24	Born Undiagnosed			24	27.5194	0.871066
2		Present with drama		2	0.975312	0.0308714	7.03282	7	272.222	0.0257143	8.64028	9	511.146	0.0176075	0	0			0.905238	1	26.0739	0.0383525	0.485249	0.5	62.7404	0.00796935	1.27417	1	10.8932	0.0918008	4.65838	5.5	17.6229	0.312093	0	0							2.65019	4.5	19.7683	0.227637	0	0
22		Do not present with drama		22	26.5441	0.840195	2.91226	2.90909	47.0156	0.061875	6.04189	5.72727	206.993	0.0276689	0.0655776	0.0454545	1	21	1.3229	1.36364	48.4846	0.0281252	0.144155	0.0909091	2.07406	0.0438314	0.572121	0.363636	1.44042	0.252452	8.3976	8.22727	39.4334	0.208637	0.136315	0.0454545	1.8595	0.0244444					6.76328	6.18182	37.3058	0.165707	0	0
30
							2.98087				6.18229				0.108567				1.37338				0.155181				0.733243				8.78445				0.114531				0.199071	0.166667	26	130	6.8619				0.0178131
						SE^2	0.18				0.158467				0.0108812				0.0383525				0.00398467				0.0918008				1.71651				0.00111111								1.02437				0.00111111
						SE	0.424264				0.39808				0.104313				0.195838				0.0631243				0.302986				1.31016				0.0333333								1.01211				0.0333333
						Variance	5.4				4.75402				0.326437				1.15057				0.11954				2.75402				51.4954				0.0333333								30.731				0.0333333
[truncated: 9 more columns]

## Sheet: Resourses 2nd Repair
	Resources: 2nd Repair
		Days on ICU	Days on Ladybird	Additional Procedures
	Total	182	79
	Sample Size	12	12	12
	Live	16.0268	8.26979	1.39327
	Average	15.1667	6.58333	1.5
	SE^2	75.2702	3.37058	0.143333
	SE	8.67584	1.83591	0.378594
	Variance	903.242	40.447	1.72
	Alpha	3.05603	12.8584	15.6977
	Beta	4.96287	0.511987	0.0955556

## Sheet: Resources 1st 10 years
	Resources: First 10 Years
		Echo	MRI	ECG	24 hr ECG	X-Ray	Catheterisation	Exercise Lab	Ward attendance
	Total	13	7	5	2	3	1	3	2
	Sample Size	21	21	21	21	21	21	21	21
	Live	0.686042	0.497286	0.574308	0.083325	0.0108032	0.0034399	0.11424	0.105491
	Average	0.619048	0.333333	0.238095	0.0952381	0.142857	0.047619	0.142857	0.0952381
	SE^2	0.0403628	0.0206349	0.023356	0.00430839	0.0204082	0.00226757	0.00612245	0.00430839
	SE	0.200905	0.143649	0.152827	0.0656383	0.142857	0.047619	0.0782461	0.0656383
	Variance	0.847619	0.433333	0.490476	0.0904762	0.428571	0.047619	0.128571	0.0904762
	Alpha	9.49438	5.38462	2.42718	2.10526	1	1	3.33333	2.10526
	Beta	0.0652015	0.0619048	0.0980952	0.0452381	0.142857	0.047619	0.0428571	0.0452381

## Sheet: Resources Decade
	Resource Use Per Decade (2nd decade plus)
		Echo	MRI	ECG	24 hr ECG	x-ray	Surgery	Exercis lab	Signal average ECG
	Total	28	27	28	22	35	1	18	17
	Sample Size	14	14	14	14	14	14	14	14
	Live	1.5914	1.78237	3.15951	1.51884	1.99748	0.199959	1.66925	3.99221
	Average	2	1.92857	2	1.57143	2.5	0.0714286	1.28571	1.21429
	SE^2	0.384615	0.169937	0.56044	0.139717	0.986264		0.169545	0.375589
	SE	0.620174	0.412234	0.748625	0.373788	0.993108		0.411758	0.612853
	Variance	5.38462	2.37912	7.84615	1.95604	13.8077		2.37363	5.25824
	Alpha	10.4	21.8868	7.13725	17.6742	6.33705	1	9.75	3.92581
	Beta	0.192308	0.0881156	0.28022	0.0889111	0.394505	13	0.131868	0.309308

## Sheet: Survival
		Time to death (including PVR)
		Explantory variables	Coef.		SE	Label	Hazard ratio	z	P>z	[95% Conf. Interval]
			Live	Original
		2nd Repair	-0.630521	-0.876127	0.290879	pvr	0.272004	-3.01	0.003	-1.44624	-0.306015
		Cons	-3.58044	-3.69496	0.168667	cons	0.0294529	-21.91	0	-4.02554	-3.36437
		Gamma	-0.518002	-0.500007	0.0757106	gamma_d	0.596616	-6.6	0	-0.648397	-0.351617
		lamda no 2nd Repair				lambda_d	0.0294529
		lamda 2nd Repair				lmbd_pvr	0.0148321
		Time to second repair
		Explanatory variables	Coef.		SE	Label	Hazard ratio	z	P>z	[95% Conf. Interval]
			Live	Original
		Lamda	-5.8158	-5.69191	0.274936	lambda_p	0.00267619	-20.7	0	-6.23077	-5.15304
		Gamma	0.123219	0.191711	0.0631154	gamma_p	1.26979	3.04	0.002	0.0680066	0.315414

## Sheet: Markov
	Markov Model Tetralogy of Fallot
	Cycle		Probability2nd Repair	Death Risk with 2nd Repair	Death Risk No 2nd Repair		1st Repair	2nd Repair	Dead	New Second Repair
	0						286
	1		0.00267262	0.0147226	0.0290234		276.935	0.764368	8.30068	0.764368
	2		0.0037697	0.00756769	0.0149715		271.739	1.80833	12.4526	1.04396
	3		0.00433602	0.00611935	0.0121149		267.258	2.9866	15.7558	1.17827
	4		0.00475017	0.0053347	0.0105656		263.148	4.25612	18.5954	1.26952
	5		0.00508392	0.00481794	0.00954453		259.278	5.59394	21.1276	1.33783
	6		0.00536671	0.00444242	0.00880225		255.58	6.98542	23.4346	1.39147
	7		0.00561386	0.0041526	0.00822918		252.013	8.42021	25.5669	1.43479
	8		0.00583447	0.00391959	0.00776832		248.552	9.89057	27.5576	1.47036
	9		0.00603444	0.00372662	0.00738658		245.179	11.3904	29.4304	1.49987
	10		0.00621783	0.00356318	0.00706318		241.882	12.9149	31.2027	1.52448
	11		0.00638757	0.00342227	0.00678433		238.652	14.46	32.8879	1.54504
	12		0.00654585	0.00329905	0.00654045		235.481	16.0221	34.4965	1.56218
	13		0.00669433	0.00319002	0.00632464		232.364	17.5985	36.037	1.57639
	14		0.00683435	0.00309259	0.00613177		229.297	19.1866	37.5162	1.58806
	15		0.00696697	0.0030048	0.00595796		226.276	20.7841	38.94	1.59751
	16		0.00709304	0.00292511	0.00580019		223.298	22.3891	40.3132	1.60498
	17		0.00721329	0.00285234	0.00565609		220.36	23.9998	41.6401	1.61071
	18		0.00732831	0.0027855	0.00552373		217.461	25.6147	42.9242	1.61487
	19		0.00743862	0.00272382	0.00540158		214.599	27.2323	44.1686	1.61761
	20		0.00754464	0.00266664	0.00528835		211.773	28.8513	45.376	1.61907
	21		0.00764675	0.00261344	0.00518297		208.98	30.4707	46.5491	1.61937
	22		0.00774527	0.00256376	0.00508457		206.221	32.0893	47.6898	1.61861
	23		0.00784049	0.00251722	0.00499239		203.494	33.7062	48.8001	1.61687
	24		0.00793266	0.00247349	0.00490577		200.798	35.3204	49.8817	1.61425
	25		0.00802199	0.0024323	0.00482418		198.132	36.9312	50.9363	1.6108
	26		0.0081087	0.00239341	0.00474712		195.497	38.5378	51.9653	1.6066
	27		0.00819295	0.00235659	0.00467419		192.891	40.1395	52.9699	1.6017
	28		0.0082749	0.00232168	0.00460501		190.313	41.7357	53.9513	1.59615
	29		0.0083547	0.0022885	0.00453928		187.764	43.3257	54.9107	1.59001
	30		0.00843247	0.00225692	0.0044767		185.242	44.909	55.8491	1.58331
	31		0.00850833	0.0022268	0.00441703		182.748	46.4851	56.7673	1.5761
	32		0.0085824	0.00219804	0.00436004		180.28	48.0535	57.6663	1.56841
	33		0.00865475	0.00217053	0.00430553		177.839	49.6138	58.5468	1.56028
	34		0.0087255	0.00214418	0.00425332		175.425	51.1655	59.4096	1.55174
	35		0.00879471	0.00211891	0.00420326		173.036	52.7083	60.2553	1.54281
	36		0.00886247	0.00209465	0.00415518		170.673	54.2419	61.0847	1.53353
	37		0.00892885	0.00207134	0.00410897		168.336	55.7658	61.8984	1.52392
	38		0.00899391	0.0020489	0.0040645		166.023	57.2798	62.6968	1.514
	39		0.0090577	0.00202728	0.00402166		163.736	58.7836	63.4806	1.50379
	40		0.0091203	0.00200644	0.00398036		161.473	60.2769	64.2503	1.49332
	41		0.00918174	0.00198632	0.00394049		159.234	61.7595	65.0063	1.4826
	42		0.00924208	0.00196689	0.00390199		157.02	63.2312	65.7491	1.47166
	43		0.00930137	0.00194811	0.00386476		154.829	64.6917	66.4792	1.4605
	44		0.00935964	0.00192993	0.00382874		152.662	66.1408	67.1968	1.44915
	45		0.00941694	0.00191234	0.00379386		150.519	67.5784	67.9025	1.43761
	46		0.0094733	0.00189529	0.00376006		148.399	69.0043	68.5965	1.42591
	47		0.00952877	0.00187875	0.00372729		146.302	70.4184	69.2793	1.41406
	48		0.00958336	0.00186271	0.0036955		144.228	71.8205	69.9511	1.40207
	49		0.00963712	0.00184713	0.00366462		142.177	73.2104	70.6123	1.38995
	50		0.00969007	0.001832	0.00363463		140.149	74.5881	71.2632	1.37771
	51		0.00974225	0.0018173	0.00360548		138.142	75.9535	71.9041	1.36536
	52		0.00979367	0.00180299	0.00357712		136.158	77.3064	72.5352	1.35292
	53		0.00984436	0.00178907	0.00354953		134.196	78.6468	73.1568	1.34039
	54		0.00989436	0.00177552	0.00352266		132.256	79.9746	73.7691	1.32779
	55		0.00994367	0.00176231	0.00349649		130.338	81.2897	74.3725	1.31511

[truncated: 8 more sheets: QALYs, Costs, Survival Natural, Markov Natural, QALYs Natural, ICER Mean, ICER, Simulations]
